# Supplementary material for: Muscle Psn gene combined with exercise contribute to healthy aging of skeletal muscle and lifespan by adaptively regulating Sirt1/PGC-1α and arm pathway
Source: PLoS One. 2024 May 16;19(5):e0300787. doi: 10.1371/journal.pone.0300787 (PMC11098322; doi:10.1371/journal.pone.0300787)
Supplement: S1 Data — (XLSX) [file pone.0300787.s001.xlsx]

## Sheet: Climbing height
1-week-old flies					3-week-old flies					4-week-old flies									5-week-old flies
Psn-UAS-OE	Psn-OE	Psn-UAS-RNAi	Psn-RNAi	Mhc-GAL4	Psn-UAS-OE	Psn-OE	Psn-UAS-RNAi	Psn-RNAi	Mhc-GAL4	Psn-UAS-OE	Psn-UAS-OE+E	Psn-OE	Psn-OE+E	Psn-UAS-RNAi	Psn-UAS-RNAi+E	Psn-RNAi	Psn-RNAi+E	Mhc-GAL4	Psn-UAS-OE	Psn-UAS-OE+E	Psn-OE	Psn-OE+E	Psn-UAS-RNAi	Psn-UAS-RNAi+E	Psn-RNAi	Psn-RNAi+E	Mhc-GAL4
0.433213	0.266667	1.52249	7.18367	0.275862	0.544892	2.20386	0.774194	0.457143	1.18833	0.576577	0.464088	0.410876	1.25902	5.78667	4.40449	5.02069	7.38667	0.610169	0.276657	0.342105	1.44099	2.26829	5.78667	4.40449	5.02069	7.38667	0.904884
1.76173	0.824242	2.76817	0.587755	1.12853	0.842105	2.7989	0.659498	0.742857	1.29443	0.504505	0.508287	1.16012	1.18033	0.8	4.55431	2.45517	6.13333	0.632768	0.576369	0.842105	1.41615	4.26829	0.8	4.55431	2.45517	6.13333	0.802057
2.02166	1.33333	3.26644	0.946939	1.5047	1.33746	3.12948	1.14695	0.742857	1.63395	0.816817	0.839779	1.45015	1.49508	0.72	1.04869	2.26207	2.88	0.903955	0.645533	0.894737	3.37888	4.09756	0.72	1.04869	2.26207	2.88	0.575835
2.16606	1.96364	3.07266	1.53469	1.98119	1.98142	5.00275	1.08961	0.571429	1.76127	0.504505	1.14917	2.1994	1.73115	0.96	0.689139	2.12414	2.21333	0.745763	0.737752	0.578947	3.42857	4.80488	0.96	0.689139	2.12414	2.21333	0.658098
2.23466	2.15758	3.37716	1.56735	1.73041	2.0805	5.4876	0.917563	1.08571	2.1008	0.264264	1.19337	3.2145	2.22951	1.01333	0.599251	1.15862	3.33333	0.587571	0.507205	1.10526	3.67702	5.68293	1.01333	0.599251	1.15862	3.33333	0.411311
3.36101	2.64242	3.51557	2.77551	1.52978	2.89783	6.1708	0.802867	1.45714	2.12202	1.08108	1.32597	3.43202	3.09508	0.746667	0.629213	1.4069	4.50667	2.0791	0.876081	1.5	4.04969	3.97561	0.746667	0.629213	1.4069	4.50667	0.390746
3.88087	1.86667	3.87543	1.56735	2.90909	3.83901	7.80165	0.630824	2.54286	2.46154	1.44144	1.65746	4.01208	2.25574	0.96	0.419476	1.18621	4.05333	2.28249	1.17579	1.84211	4.07453	4.36585	0.96	0.419476	1.18621	4.05333	0.390746
3.06137	2.2303	4.09689	5.71429	3.41066	4.4582	7.44904	1.08961	3.2	3.60743	1.58559	1.79006	4.20544	2.72787	0.586667	0.449438	1.84828	2.8	3.32203	0.806916	2.39474	4.84472	4.60976	0.586667	0.449438	1.84828	2.8	0.987147
3.63899	2.49697	4.65052	6.17143	3.31034	3.64087	7.51515	1.26165	3.97143	4.01061	1.87387	2.03315	4.39879	1.62623	1.06667	0.808989	2.09655	2.82667	3.18644	1.56772	2.34211	6.21118	4.90244	1.06667	0.808989	2.09655	2.82667	1.27506
3.21661	2.73939	5.09343	6.46531	3.81191	3.46749	2.33609	1.51971	4.88571	4.39257	2.47447	2.56354	4.64048	1.70492	0.88	0.659176	2.86897	2.61333	5.19774	2.25937	2.60526	7.25466	5.87805	0.88	0.659176	2.86897	2.61333	1.33676
3.0722	2.27879	5.56401	6.9551	4.2884	3.6904	6.67769	2.12186	5.05714	4.8382	3.0991	2.56354	4.03625	2.3082	0.8	1.9176	1.90345	2.53333	0.651685	0.599424	2.97368	7.60248	5.80488	0.8	1.9176	1.90345	2.53333	1.7892
4.04332	3.3697	5.17647	7.28163	5.04075	4.03715	5.5978	3.52688	4.51429	6.93899	3.003	3.11602	4.68882	2.85902	1.25333	1.79775	1.65517	1.14667	0.494382	0.853026	3.28947	6.90683	6.12195	1.25333	1.79775	1.65517	1.14667	2.24165
4.47653	4	5.56401	7.5102	2.58307	3.78947	3.54519	4.24373	4.85714	0.569921	1.99399	3.51381	4.66465	5.2459	2	2.1573	1.57241	1.17333	0.58427	0.391931	5.44737	6.18634	6.80488	2	2.1573	1.57241	1.17333	2.26221
4.76534	3.78182	5.92388	8	2.60815	4.08669	3.61516	3.84229	5.8	0.69657	2.16216	3.42541	5.14804	5.03607	1.68	1.73783	1.32414	0.72	1.91011	0.737752	5.65789	6.28571	7.29268	1.68	1.73783	1.32414	0.72	1.83033
4.88087	4.53333	6.31142	8.5551	3.03448	4.85449	3.12536	5.5914	5.91429	0.823219	2.11411	2.82873	5.4139	5.40328	1.89333	2.06742	0.965517	0.613333	2.29213	0.853026	1.84211	6.31056	7.92683	1.89333	2.06742	0.965517	0.613333	2.34447
5.16968	4.60606	6.36678	7.73878	3.41066	4.06192	3.61516	5.87814	6.25714	1.30871	1.53754	4.1547	5.46224	5.11475	2.34667	2.96629	0.772414	0.826667	2.22472	1.01441	1.60526	4.37267	2.36308	2.34667	2.96629	0.772414	0.826667	2.55013
5.08303	5.01818	6.25606	8.26122	3.46082	4.01238	4.05831	6.56631	6.6	1.89974	1.44144	4.81768	5.14804	6.26885	2.66667	3.50562	1.21379	0.746667	2.67416	1.70605	1.52632	4.34783	1.84615	2.66667	3.50562	1.21379	0.746667	2.71465
4.62094	4.65455	7.72318	8.5551	3.68652	6.41486	4.22157	6.19355	7.14286	2.46966	1.22523	5.25967	5.14804	6.37377	3.22667	3.77528	1.21379	0.72	2.94382	1.89049	1.26316	4.32298	2.58462	3.22667	3.77528	1.21379	0.72	2.96144
4.96751	5.64848	7.77855	8.65306	4.36364	6.36533	4.85131	5.01792	7.45714	3.12401	0.984985	6.25414	5.43807	6.87213	3.81333	3.89513	0.965517	0.72	2.83146	2.4438	1.2	4.67081	3.39692	3.81333	3.89513	0.965517	0.72	2.57069
5.22744	5.84242	7.72318	8.65306	5.06583	0.555205	4.87464	0.516129	0.6	3.31398	0.960961	7.8453	6.13897	6.34754	0.56	4.43446	0.689655	0.906667	2.85393	2.16715	2.34286	4.96894	3.56923	0.56	4.43446	0.689655	0.906667	3.33162
5.63177	6.30303	7.75087	8.45714	5.54232	0.555205	5.1312	0.516129	2.4	3.79947	2.73874	0.611465	6.1148	6.6623	1.01333	0.659176	4.22069	0.906667	2.69663	2.07493	4.05714	4.79503	4.01231	1.01333	0.659176	4.22069	0.906667	4.54499
5.86282	6.2303	7.88927	8	5.9185	0.908517	5.45773	0.516129	2.54286	1.77309	3.43544	0.382166	6.25982	7.92131	1.33333	0.449438	2.92414	1.17333	2.7191	2.51297	3.77143	5.26708	4.57846	1.33333	0.449438	2.92414	1.17333	4.01028
6.06498	6.66667	7.86159	7.37959	4.96552	1.08517	5.0379	0.37276	4.51429	1.66755	4.10811	0.789809	6.18731	7.92131	1.76	1.4382	1.98621	1.33333	3.07865	2.67435	3.48571	4.99379	4.30769	1.76	1.4382	1.98621	1.33333	5.12082
5.83394	6.66667	7.72318	7.80408	3.58621	1.05994	6.78717	0.774194	4.74286	3.16623	3.43544	0.840764	6.21148	7.94754	2.05333	1.1985	2.26207	1.44	3.4382	3.18156	3.65714	4.99379	4.75077	2.05333	1.1985	2.26207	1.44	0.493827
5.60289	7.24848	7.72318	7.73878	4.11285	1.43849	6.99708	0.860215	5.14286	3.82058	3.7958	0.713376	6.09063	7.94754	2.18667	1.40824	1.32414	0.773333	3.95506	2.78963	2.82857	4.96894	4.99692	2.18667	1.40824	1.32414	0.773333	0.395062
6.55596	7.68485	7.80623	7.5102	4.6395	1.58991	7.6035	1.00358	5.62857	5.55145	5.5015	0.713376	6.45317	3.40136	2.16	1.82772	0.855172	1.25333	4.06742	0.615385	2.77143	5.51553	5.19385	2.16	1.82772	0.855172	1.25333	0.720379
7.10469	7.32121	7.75087	7.11837	5.86834	1.91798	7.88338	1.23297	6.8	5.6781	0.553459	1.01911	6.91239	3.83673	2.45333	2.09738	1.46207	1.33333	3.93258	0.535117	2.34286	5.6646	5.58769	2.45333	2.09738	1.46207	1.33333	0.492891
7.74007	7.68485	7.94464	8.52245	6.26959	1.11041	7.67347	1.40502	5.82857	6.4591	1.03145	1.96178	6.93656	3.80952	1.46667	2.1573	0.744828	1.44	4.17978	0.909699	2.62857	1.44548	6.10462	1.46667	2.1573	0.744828	1.44	0.587678
7.8556	7.80606	1.49481	2.28571	6.59561	1.08517	7.90671	1.63441	6.22857	6.64908	1.43396	2.49682	7.15408	3.15646	1.28	2.8764	1.07586	1.86667	4.98876	1.17726	2.88571	1.42056	6.52308	1.28	2.8764	1.07586	1.86667	0.436019
7.94224	0.498361	1.41176	2.54694	6.87147	0.958991	3.21368	1.8638	6.17143	7.00792	1.68553	2.67516	7.58912	4.40816	0.693333	4.34457	1.24138	1.84	4.7191	0.401338	2.91429	3.38941	7.18769	0.693333	4.34457	1.24138	1.84	0.436019
0.322344	0.918033	2.74048	4.47347	5.86834	1.5142	3.39601	1.46237	6.2	1.25128	1.83648	3.23567	0.491909	4.95238	0.64	2.18727	1.82069	2.61333	5.75281	0.588629	3.22857	3.43925	7.65538	0.64	2.18727	1.82069	2.61333	0.663507
1.20147	1.83607	3.29412	4.89796	0.443149	1.58991	4.19373	1.66308	5.4	1.31282	1.78616	2.98089	2.8479	4.78912	0.773333	2.8764	1.32414	2.8	0.608924	0.481605	3.34286	3.68847	7.87692	0.773333	2.8764	1.32414	2.8	0.625592
1.31868	2.25574	3.3218	5.71429	0.956268	1.69085	4.19373	2.12186	7.2	1.6	2.21384	4.2293	2.97735	5.27891	0.64	3.20599	1.04828	2.32	0.818898	0.695652	3.54286	4.06231	7.65538	0.64	3.20599	1.04828	2.32	0.853081
1.69963	2.67541	3.10035	6.36735	0.956268	1.69085	1.98291	2.49462	7.37143	2.35897	2.31447	5.01911	3.21036	6.88435	1.06667	3.89513	7.3931	2.37333	1.36483	1.09699	4	4.08723	7.18769	1.06667	3.89513	7.3931	2.37333	1.11848
1.90476	2.91148	3.37716	6.75918	2.0758	2.19558	2.75783	3.52688	7.68571	2.74872	2.33962	5.35032	3.1068	7.31973	1.78667	4.73408	7.03448	2.56	1.6168	1.36455	4.48571	4.85981	6.69538	1.78667	4.73408	7.03448	2.56	1.36493
1.93407	3.09508	3.57093	6.62857	2.1691	2.57413	3.53276	3.58423	7.71429	3.01538	3.14465	6.36943	4.29773	7.91837	2.08	5.99251	6.89655	2.85333	1.80577	1.73913	4.51429	6.23053	6.49846	2.08	5.99251	6.89655	2.85333	1.63033
2.46154	3.88197	3.84775	7.05306	2.5656	2.72555	5.81197	4.55914	7.57143	4.02051	2.71698	5.3758	3.80583	7.80952	1.52	7.70037	5.87586	4	1.95276	1.97993	5.45714	7.27726	6.4	1.52	7.70037	5.87586	4	1.44076
2.69597	3.27869	4.12457	7.47755	3.03207	2.87697	6.33618	4.30108	7.25714	3.30256	2.74214	5.63057	4.60841	7.86395	1.30667	0.868914	5.4069	4.26667	2.3727	2.03344	6	7.62617	5.61231	1.30667	0.868914	5.4069	4.26667	1.57346
3.19414	3.54098	4.6782	7.54286	3.40525	3.02839	7.63533	4.55914	7.57143	3.73333	2.64151	3.23567	4.68608	7.89116	0.693333	1.10861	1.32414	4.53333	2.58268	2.19398	5.57143	6.92835	5.29231	0.693333	1.10861	1.32414	4.53333	1.93365
3.13553	3.69836	5.03806	7.93469	2.65889	3.43218	7.29345	4.9319	0.657143	4.28718	2.59119	3.92357	5.61812	7.91837	1.06667	1.31835	0.993103	4.29333	2.60367	2.7291	5.17143	6.20561	4.84923	1.06667	1.31835	0.993103	4.29333	2.3128
3.16484	4.0918	5.53633	8.26122	2.89213	3.98738	2.14689	4.9319	2.05714	5.10769	2.26415	0.379747	5.64401	7.89116	1.33333	2.12734	0.965517	3.78667	2.81365	2.9699	5.51429	6.3053	4.62769	1.33333	2.12734	0.965517	3.78667	1.99052
3.25275	5.56066	5.17647	8.06531	3.14869	4.66877	2.59887	5.90681	2	0.789873	1.88679	0.455696	5.04854	7.97279	1.52	2.30712	2.06897	3.49333	2.70866	3.29097	6.37143	6.33022	4.70154	1.52	2.30712	2.06897	3.49333	1.95261
3.42857	4.69508	5.5917	8.22857	3.28863	4.6183	2.44068	6.30824	2.65714	0.870886	2.36478	1.18987	5.77346	7.94558	1.86667	1.88764	2.37241	3.36	4.40945	4.1204	6.8	4.38629	4.13538	1.86667	1.88764	2.37241	3.36	2.19905
3.42857	5.0623	6.3391	8.29388	3.40525	4.11356	2.77966	6.62366	2.28571	1.2962	2.64151	1.29114	5.72168	3.21951	6.24	2.21723	2.78621	3.2	5.29134	3.55853	7.74286	4.36137	4.70154	6.24	2.21723	2.78621	3.2	2.4455
2.84249	5.45574	5.89619	8.03265	3.70845	3.73502	3.18644	7.51254	2.88571	1.72152	2.64151	1.34177	6.13592	4.68293	3.46667	3.29588	2.97931	3.36	4.93438	3.79933	6.71429	4.33645	4.13538	3.46667	3.29588	2.97931	3.36	1.13744
3.31136	5.56066	6.20069	7.86939	4.29155	5.04732	2.91525	7.39785	3.42857	1.43797	1.96226	0.962025	6.47249	5.09756	0.586667	3.23596	3.14483	4	7.01312	3.95987	0.575	4.68536	3.66769	0.586667	3.23596	3.14483	4	1.93365
3.51648	5.6918	6.47751	8.22857	4.29155	5.47634	2.98305	1.319	4.88571	1.80253	1.73585	1.56962	6.26537	6.29268	0.48	3.50562	4.05517	4.37333	6.57218	4.57525	0.9	4.98442	3.34769	0.48	3.50562	4.05517	4.37333	2.61611
3.6044	5.9541	7.77855	8.26122	4.1516	5.62776	3.81921	1.80645	3.88571	1.9443	1.93711	1.82278	6.73139	6.60976	0.453333	3.68539	4.35862	4.88	3.92651	4.57525	1.375	4.80997	4.41196	0.453333	3.68539	4.35862	4.88	2.95735
3.83883	6.24262	7.80623	8.22857	4.5481	6.03155	4.18079	3.01075	5.08571	2.28861	2.44025	2.27848	6.83495	6.80488	0.8	3.71536	4.55172	6.10667	0.997347	0.475921	1.325	5.28349	4.14618	0.8	3.71536	4.55172	6.10667	3.18483
4.19048	6.19016	7.6955	8.32653	5.08455	0.59661	4	3.52688	5.74286	2.59241	0.675325	2.81013	6.60194	6.73171	0.906667	5.63296	3.06207	7.28	0.742706	0.339943	1.775	5.00935	4.86379	0.906667	5.63296	3.06207	7.28	3.92417
4.42491	6.32131	7.83391	8.35918	4.33819	0.922034	4.85876	4.21505	6.51429	2.36962	1.22078	2.86076	7.43042	7.14634	1.62667	3.23596	2.92414	1.09333	0.912467	0.385269	2.5	5.00935	5.8206	1.62667	3.23596	2.92414	1.09333	3.88626
4.337	6.81967	7.86159	6.8898	4.40816	1.03051	5.08475	5.18996	6.88571	2.18734	1.11688	2.81013	7.53398	7.12195	0.853333	4.8839	2.15172	1.04	0.827586	0.70255	2.775	4.98442	6.56478	0.853333	4.8839	2.15172	1.04	4.41706
4.63004	6.63607	7.86159	7.24898	5.17784	1.30169	5.28814	5.36201	6.62857	3.68608	1.11688	2.75949	7.58576	7.43902	0.933333	6.17228	1.87586	1.01333	1.63395	1.74504	1.3	5.53271	7.01661	0.933333	6.17228	1.87586	1.01333	4.75829
4.86447	6.92459	7.64014	1.92653	5.48105	1.05763	5.64972	5.5914	6.34286	3.5038	1.48052	3.08861	2.04878	7.17073	0.613333	6.3221	1.76552	1.36	2.27056	0.793201	1.875	5.68224	7.62791	0.613333	6.3221	1.76552	1.36	0.757282
5.47985	7.39672	7.77855	4.50612	5.29446	1.19322	6.32768	6.681	7.2	3.8481	1.35065	3.18987	2.78049	7.70732	0.693333	6.50187	1.15862	1.46667	2.6313	0.725212	2.05	1.17365	8	0.693333	6.50187	1.15862	1.46667	0.621359
5.01099	7.50164	7.66782	4.50612	7.41691	2.25085	6.80226	6.96774	7.6	4.61772	1.4026	4.70886	2.82927	7.7561	1.94667	6.26217	0.689655	1.12	1.99469	0.747875	2.2	1.46108	7.97342	1.94667	6.26217	0.689655	1.12	0.446602
5.27473	7.71148	7.50173	4.44082	6.83382	2.3322	7.07345	7.22581	7.94286	5.40759	1.58442	3.64557	2.65854	7.85366	2.13333	3.02622	0.606897	1.04	2.88594	0.453258	2.55	1.77246	8	2.13333	3.02622	0.606897	1.04	0.543689
5.33333	7.76393	0.581315	4.60408	7.95335	2.84746	7.9548	7.39785	7.94286	5.20506	1.66234	4.55696	2.68293	7.85366	1.57333	2.81648	0.827586	1.30667	2.8435	1.08782	2.85	2.46707	8	1.57333	2.81648	0.827586	1.30667	0.466019
4.95238	7.7377	0.581315	5.71429	6.92711	3.01017	7.9548	7.31183	7.88571	6.4	2.05195	5.06329	3.04878	7.97561	1.2	2.54682	0.524138	1.65333	3.24668	0.70255	3.975	2.41916	7.97342	1.2	2.54682	0.524138	1.65333	0.38835
6.32967	2.0459	1.16263	5.71429	0.192771	3.76949	7.9774	7.56989	7.6	6.4	2	5.44304	3.21951	7.97561	3.81333	2.27715	1.18621	1.97333	3.39523	0.575	4.85	2.51497	7.94684	3.81333	2.27715	1.18621	1.97333	0.368932
5.89011	2.96393	1.16263	5.58367	0.481928	4.25763	7.9548	7.05376	2.71429	5.83291	1.92208	6.70886	3.53659	7.92683	2.24	1.9176	1.51724	2	4.66844	0.9	4.425	2.68263	7.81395	2.24	1.9176	1.51724	2	0.582524
7.09158	3.85574	1.24567	6.69388	0.554217	4.74576	2.14689	6.82437	2.74286	6.98734	2.18182	1.05199	3.7561	7.90244	1.2	1.28839	1.93103	2.45333	4.07427	1.375	4.325	2.77844	7.52159	1.2	1.28839	1.93103	2.45333	0.427184
0.620408	4.69508	1.74394	6.82449	0.481928	4.33898	2.59887	6.10753	3.65714		2.05195	1.37003	3.92683	7.87805	1.04	0.629213	2.17931	2.72	5.96286	1.325	4.775	3.11377	7.30897	1.04	0.629213	2.17931	2.72	0.427184
0.391837	5.11475	1.57785	6.8898	0.554217	3.85085	2.44068	4.47312	4.68571		2.36364	1.41896	3.78049	7.90244	0.826667	0.599251	1.90345	2.8		1.775	5.25	4.38323	6.83056	0.826667	0.599251	1.90345	2.8	0.621359
1.01224	5.42951	2.35294	7.37959	0.433735	4.28475	2.77966	0.516129	4.68571		2.5974	1.83486	4.19512	7.90244	1.12	1.28839	2.2069	3.46667		2.5	5.475	4.50299	6.85714	1.12	1.28839	2.2069	3.46667	0.757282
1.01224	5.90164	2.65744	7.4449	0.674699	4.3661	3.18644	0.888889	5.17143		3.14286	1.85933	4.31707	7.90244	1.30667	1.73783	1.87586	3.33333		2.775	7.225	4.71856	6.56478	1.30667	1.73783	1.87586	3.33333	1.14563
1.56735	6.34754	3.10035	7.34694	1.20482	4.74576	2.91525	0.602151	5.22857		3.76623	1.66361	4.92683	7.90244	1.73333	0.838951	6.75862	4.13333		1.3	2.51572	5.50898	6.21927	1.73333	0.838951	6.75862	4.13333	1.04854
1.92653	6.4	3.34948	7.34694	1.3494	4.8	2.98305	0.630824	6.2		4.54545	2.12844	5.36585	7.95122	0.906667	0.928839	2.62069	3.09333		1.875	2.64151	3.49701	6.48505	0.906667	0.928839	2.62069	3.09333	1.04854
1.89388	6.34754	4.26298	6.85714	1.87952	4.98983	3.81921	1.17563	6.51429		4.64935	2.12844	4.36585	1.25902	0.826667	1.10861	2.4	2.53333		2.05	2.74214	3.80838	5.87375	0.826667	1.10861	2.4	2.53333	1.63107
1.89388	6.79344	4.45675	7.02041	2.48193	5.26102	4.18079	3.12545	8.08571		5.58442	1.37003	4.85366	1.18033	0.72	0.928839	2.4	6.02667		2.2	3.19497	4.02395	5.87375	0.72	0.928839	2.4	6.02667	1.6699
2.18776	6.97705	4.89965	7.18367	3.10843	5.5322	4	3.49821	7.94286		5.81818	1.34557	4.58537	1.49508	0.666667	0.629213	2.04138	1.04		2.55	3.69811	4.5509	5.26246	0.666667	0.629213	2.04138	1.04	1.53398
2.54694	7.02951	4.84429	7.41224	4.38554	5.83051	4.85876	4.10036	7.94286		5.16883	2.88685	4.92683	1.73115	0.8	0.719101	2.12414	1.30667		2.85	3.44654	4.52695	4.3588	0.8	0.719101	2.12414	1.30667	4.21359
2.84082	7.21311	6.00692	7.4449	3.44578	6.34576	5.08475	4.15771	0.6		0.576577	3.86544	4.7561	2.22951	0.746667	0.868914	1.71034	1.65333		0.342105	3.59748	4.86228	7.49502	0.746667	0.868914	1.71034	1.65333
2.44898	7.42295	6.78201	7.57551	3.22892	5.61356	5.28814	4.53047	2.4		0.504505	3.79205	5.31707	3.09508	0.746667	1.10861	1.15862	1.97333		0.842105	4.12579	4.88623	3.38941	0.746667	1.10861	1.15862	1.97333
2.25306	7.58033	6.9481	1.07755	4.77108	6.91525	5.64972	6.27957	2.54286		0.816817	3.91437	0.410876	2.25574	1.14667	1.31835	1.43448	2		0.894737	4.30189	2.36308	3.43925	1.14667	1.31835	1.43448	2
2.77551	7.7377	7.66782	7.34694	5.20482	7.21356	6.32768	6.48029	4.51429		0.504505	4.72171	1.16012	2.72787	2.24	2.12734	1.65517	2.45333		0.578947	4.60377	1.84615	3.68847	2.24	2.12734	1.65517	2.45333
3.00408	7.26557	7.52941	7.24898	7.25301	7.72881	6.80226	7.25448	4.74286		0.264264	5.48012	1.45015	1.62623	1.2	2.30712	1.24138	2.72		1.10526	5.03145	2.58462	4.06231	1.2	2.30712	1.24138	2.72
3.16735	7.42295	8	7.37959		0.544892	7.07345	7.82796	5.14286		1.08108	5.89602	2.1994	1.70492	1.04	1.88764	0.965517	2.8		1.5	4.85535	3.39692	4.08723	1.04	1.88764	0.965517	2.8
3.16735	7.81639	8.11073	7.37959		0.842105	7.9548	1.319	5.62857		1.44144	4.81957	3.2145	2.3082	0.826667	2.21723	1.32414	3.46667		1.84211	5.03145	3.56923	4.85981	0.826667	2.21723	1.32414	3.46667
3.29796	7.34426	8.38754	7.57551		1.33746	7.9548	1.80645	6.8		1.58559	6.1896	3.43202	2.85902	1.12	3.29588	1.24138	3.33333		2.67463	6.81761	4.01231	6.23053	1.12	3.29588	1.24138	3.33333
3.39592	7.65902	7.00346	7.67347		1.98142	7.9774	3.01075	5.82857		1.87387	6.6055	4.01208	5.2459	1.30667	3.23596	1.18621	4.13333		2.02985	6.23899	4.57846	7.27726	1.30667	3.23596	1.18621	4.13333
3.7551	7.68525	7.33564	7.93469		2.0805	7.9548	3.52688	6.22857		2.47447	7.48624	4.20544	5.03607	1.73333	3.50562	0.772414	3.09333		1.93433	6.79245	4.30769	7.62617	1.73333	3.50562	0.772414	3.09333
3.78776	7.21311	7.61246	8.16327		2.89783	3.21368	4.21505	6.17143		3.0991	7.90214	4.39879	5.40328	0.906667	3.68539	0.717241	2.53333		2.00597	0.733728	4.75077	6.92835	0.906667	3.68539	0.717241	2.53333
3.21224	6.89836	8.38754	8.03265		3.83901	3.39601	5.18996	6.2		3.003	0.464088	4.64048	5.11475	0.826667	3.71536	5.02069	6.02667		1.52836	0.87574	4.99692	6.20561	0.826667	3.71536	5.02069	6.02667
4.3102		8.44291	8.19592		4.4582	4.19373	5.36201	5.4		4.92903	0.508287	4.03625	6.26885	0.72	3.68539	2.45517	2.53333		1.09851	1.39645	1.93433	6.3053	0.72	3.68539	2.45517	2.53333
4.53878		8.58131	8.06531		3.64087	4.19373	5.5914	7.2		4.56774	0.839779	4.68882	6.37377	0.666667	3.71536	2.26207	6.02667		1.12239	1.68047	2.00597	6.33022	0.666667	3.71536	2.26207	6.02667
4.50612		8.609	8.03265		3.46749	1.98291	6.681	7.37143		4.90323	1.14917	4.66465	6.87213	0.8	5.63296	2.12414	3.2		0.931343	2.15385	1.52836	4.38629	0.8	5.63296	2.12414	3.2
4.99592		0.636678	7.96735		3.6904	2.75783	6.96774	7.68571		5.10968	1.19337	5.14804	6.34754	0.746667	3.23596	1.15862	3.2		0.716418	3.64497	1.09851	4.36137	0.746667	3.23596	1.15862	3.2
4.8449		3.57093	7.93469		4.03715	3.53276	7.22581	7.71429		4.30968	1.32597	5.4139	6.6623	0.746667	4.8839	1.4069	3.73333		1.43284	2.22485	1.12239	4.33645	0.746667	4.8839	1.4069	3.73333
3.74694		6.6436	7.90204		3.78947	5.81197	7.39785	7.57143		4.28387	1.65746	5.46224	7.92131	1.14667	3.71536	1.18621	3.78667		1.86269	1.45672	0.931343	4.68536	1.14667	3.71536	1.18621	3.78667
3.10612		7.2526	7.86939		4.08669	6.33618	7.31183	7.25714			1.79006	5.14804	7.92131	3.46667	5.63296	1.84828	4.8		1.45672	1.12239		4.98442	3.46667	5.63296	1.84828	4.8
6.79184		7.50173	7.77143		4.85449	7.63533	7.56989	7.57143			2.03315	5.14804	7.94754	0.586667	3.23596	2.09655	5.14667		1.12239	1.09851		4.80997	0.586667	3.23596	2.09655	5.14667
		7.41869	7.86939		4.06192	7.29345	7.05376	7.37143			2.56354	5.43807	7.94754	0.48	4.8839	2.86897	3.65333		1.09851	1.45672			0.48	4.8839	2.86897	3.65333
		0.636678	7.83673		4.01238	4.19373	6.82437	7.68571			2.56354	6.13897	5.01567	0.453333	6.17228	1.90345	6.50667		1.45672				0.453333	6.17228	1.90345	6.50667
		3.57093	7.90204		6.41486	4.19373	6.10753	7.31429			3.11602	6.1148	5.76803	0.8	6.3221	1.65517	3.2						0.8	6.3221	1.65517	3.2
		6.6436	7.86939		6.36533	1.98291	4.47312	7.57143			3.51381	6.25982	5.9185	0.906667	6.50187	1.57241	3.73333						0.906667	6.50187	1.57241	3.73333
		7.2526	7.77143			2.75783	4.47312	7.25714			3.42541	6.18731	5.86834	1.62667	6.26217	1.32414	3.78667						1.62667	6.26217	1.32414	3.78667
		7.50173	7.86939			3.53276	4.73118	6.2			2.82873	6.21148	6.09404	0.853333	0.629213	0.965517	4.8						0.853333	0.629213	0.965517	4.8
		7.41869	7.83673								4.1547	6.09063	7.57367	0.933333	0.599251	0.772414	5.14667						0.933333	0.599251	0.772414	5.14667
		5.53633	8.16327								4.81768	6.45317	7.89969	0.613333	1.28839	1.21379	3.2						0.613333	1.28839	1.21379	3.2
											5.25967	6.91239	7.49843
											6.25414	6.93656
											7.8453	7.15408
												7.58912

## Sheet: Time to fatigue
1-week-old flies					3-week-old flies					4-week-old flies									5-week-old flies
Psn-UAS-OE	Psn-OE	Psn-UAS-RNAi	Psn-RNAi	Mhc-GAL4	Psn-UAS-OE	Psn-OE	Psn-UAS-RNAi	Psn-RNAi	Mhc-GAL4	Psn-UAS-OE	Psn-UAS-OE+E	Psn-OE	Psn-OE+E	Psn-UAS-RNAi	Psn-UAS-RNAi+E	Psn-RNAi	Psn-RNAi+E	Mhc-GAL4	Psn-UAS-OE	Psn-UAS-OE+E	Psn-OE	Psn-OE+E	Psn-UAS-RNAi	Psn-UAS-RNAi+E	Psn-RNAi	Psn-RNAi+E	Mhc-GAL4
13	19	20	28	14	10	18	15	21	11	7	7	8	20	15	15	18	14	12	4	6	8	11	5	7	10	12	8
15	25	27	32	17	12	20	16	23	11	8	10	10	22	16	16	19	16	12	5	7	9	12	7	10	12	14	9
16	28	29	36	20	15	23	17	25	16	10	12	12	25	17	18	23	19	14	6	8	10	14	9	12	15	16	9
18	30	30	38	21	19	26	19	28	16	11	13	13	30	18	21	24	25	14	7	9	11	15	10	14	16	18	10
24	31	33	43	23	21	27	20	30	17	12	15	14	31	19	23	27	27	16	8	10	12	20	11	16	19	20	11
26	33	35	46	24	23	29	23	32	17	13	17	15	37	20	26	30	29	17	9	11	13	22	12	18	20	25	12
30	35	37	50	26	25	30	25	35	17	13	19	21	45	20	29	30	30	17	11	19	14	23	13	19	21	28	13
32	38	38	55	28	26	35	27	38	18	14	19	24	48	23	30	31	42	17	13	19	16	24	14	22	22	32	13
34	40	40	58	30	28	35	29	42	19	16	20	29	53	24	32	31	42	18	14	20	19	27	15	26	23	35	15
36	43	41	60	32	31	38	30	45	19	17	20	32	69	25	32	35	50	18	16	21	21	33	17	30	26	38	16
38	46	45	65	35	33	39	30	48	19	18	21	33	74	29	34	37	60	19	18	22	27	34	18	32	27	40	16
39	47	48	68	40	34	48	35	50	19	19	23	34	76	30	35	38	75	20	19	22	32	35	19	34	30	43	16
40	63	50	72	43	38	49	40	52	21	20	23	38	77	30	37	39	87	20	20	23	33	36	20	38	35	45	17
41	72	56	78	45	40	54	42	55	22	20	24	39	79	32	39	43	97	21	20	24	33	38	21	39	39	48	18
42	79	58	80	57	44	55	47	58	22	20	24	40	80	36	40	49	107	21	20	24	34	41	25	39	41	50	18

## Sheet: qPT-PCR+ELISA
	5-week-old flies
	Psn-UAS-OE	Psn-UAS-OE+E	Psn-OE	Psn-OE+E	Psn-UAS-RNAi	Psn-UAS-RNAi+E	Psn-RNAi	Psn-RNAi+E
Psn	1	1.25	1.1	1.41	1	0.68	0.67	0.6
	1	1.34	1.06	1.36	1	0.75	0.84	0.58
	1	1.43	1.06	1.31	1	0.78	0.82	0.64
Sirt1	1	1.29	1.1	1.61	1	0.72	0.69	0.84
	1	1.19	1.12	1.65	1	0.76	0.89	0.81
	1	1.24	1.13	1.68	1	0.8	0.85	0.88
PGC-1α	1	1.19	1.17	1.42	1	0.61	0.44	0.41
	1	1.19	1.21	1.5	1	0.61	0.53	0.42
	1	1.22	1.13	1.58	1	0.72	0.52	0.45
arm	1	1.14	1.3	1.34	1	0.85	0.58	0.65
	1	1.1	1.33	1.39	1	0.86	0.74	0.66
	1	1.17	1.28	1.43	1	0.93	0.72	0.69
SOD	141.721	179.459	124.776	126.654
	129.123	186.756	126.343	127.245
	129.123	186.756	124.776	127.245
MDA	55.772	55.478	54.187	52.161
	55.9	54.572	52.557	50.633
	55.9	54.572	54.187	50.633

## Sheet: Heart
	3-week-old flies		5-week-old flies					3-week-old flies		5-week-old flies					3-week-old flies		5-week-old flies					3-week-old flies		5-week-old flies					3-week-old flies		5-week-old flies					3-week-old flies		5-week-old flies
	Psn-UAS-OE	Psn-OE	Psn-UAS-OE	Psn-UAS-OE+E	Psn-OE	Psn-OE+E		Psn-UAS-OE	Psn-OE	Psn-UAS-OE	Psn-UAS-OE+E	Psn-OE	Psn-OE+E		Psn-UAS-OE	Psn-OE	Psn-UAS-OE	Psn-UAS-OE+E	Psn-OE	Psn-OE+E		Psn-UAS-OE	Psn-OE	Psn-UAS-OE	Psn-UAS-OE+E	Psn-OE	Psn-OE+E		Psn-UAS-OE	Psn-OE	Psn-UAS-OE	Psn-UAS-OE+E	Psn-OE	Psn-OE+E		Psn-UAS-OE	Psn-OE	Psn-UAS-OE	Psn-UAS-OE+E	Psn-OE	Psn-OE+E
SI	0.2	0.2	0.2	0.2	0.2	0.2	DI	0.32	0.24	0.32	0.28	0.88	1	HP	0.52	0.44	0.52	0.48	1.08	1.2	SD	60	45	63	52	60	49	DD	115	67	80	82	70	70	FS	0.916667	0.488889	0.269841	0.576923	0.166667	0.428571
	0.2	0.36	0.2	0.16	0.28	0.2		0.4	0.44	0.64	0.44	0.4	1.12		0.6	0.8	0.84	0.6	0.68	1.2		80	56	67	48	50	63		106	95	92	67	82	70		0.325	0.596429	0.373134	0.395833	0.64	0.111111
	0.2	0.12	0.24	0.16	0.24	0.2		0.36	0.32	0.8	0.2	1.52	0.36		0.56	0.44	1.04	0.36	1.76	1.32		65	45	67	50	65	49		84	61	94	73	77	60		0.292308	0.355556	0.402985	0.46	0.184615	0.22449
	0.16	0.2	0.24	0.2	0.28	0.16		0.36	1.04	0.52	0.36	1.2	0.52		0.52	1.24	0.76	0.56	1.48	0.56		106	49	62	52	61	70		128	75	84	74	84	82		0.207547	0.530612	0.354839	0.423077	0.377049	0.171429
	0.2	0.28	0.2	0.24	0.2	0.28		0.8	0.84	0.48	1.04	0.52	0.52		0.84	1.12	0.68	1.28	0.72	0.68		65	47	57	57	56	67		119	77	91	92	99	88		0.830769	0.638298	0.596491	0.614035	0.767857	0.313433
	0.24	0.2	0.24	0.2	0.24	0.2		0.64	0.48	1.2	0.64	0.64	0.68		0.84	0.68	1.68	0.84	0.88	0.8		81	62	83	64	80	55		122	94	101	89	93	71		0.506173	0.516129	0.216867	0.390625	0.1625	0.290909
	0.16	0.2	0.28	0.28	0.28	0.32		0.24	0.32	0.8	0.88	1.2	0.44		0.4	0.52	1.08	1.16	1.48	0.88		73	60	85	61	59	66		127	70	106	86	66	80		0.739726	0.166667	0.247059	0.409836	0.118644	0.212121
	0.16	0.2	0.24	0.24	0.24	0.24		0.24	0.56	0.28	0.36	0.8	0.36		0.4	0.76	0.52	0.6	1.04	1		75	76	103	62	80	69		123	107	130	117	92	80		0.64	0.407895	0.262136	0.887097	0.15	0.15942
	0.2	0.2	0.24	0.12	0.32	0.24		0.44	0.4	0.56	0.16	0.52	0.92		0.64	0.6	0.8	0.28	0.84	0.6		78	71	71	52	76	44		108	90	99	69	89	80		0.384615	0.267606	0.394366	0.326923	0.171053	0.6
	0.2	0.2	0.24	0.24	0.24	0.24		0.56	0.4	0.6	0.8	1.48	1.28		0.76	0.6	0.84	1.04	1.72	1.16		83	61	77	56	70	50		113	79	119	82	70	85		0.361446	0.295082	0.545455	0.464286	0.4	0.148649
	0.16	0.24	0.24	0.16	0.24	0.2		0.32	0.6	0.88	0.24	0.96	1.04		0.48	0.84	1.12	0.4	1.2	1.52		62	56	51	74	50	55		108	70	66	100	90	71		0.741935	0.25	0.294118	0.351351	0.285714	0.290909
	0.2	0.32	0.2	0.28	0.2	0.16		0.48	0.76	0.72	0.6	0.52	0.52		0.68	1.08	0.92	0.88	0.72	1.24		71	62	72	41	56	53		101	75	86	68	59	69		0.422535	0.209677	0.194444	0.658537	0.204082	0.301887
	0.2	0.2	0.16	0.24	0.28	0.28		0.16	0.48	0.36	1	0.88	0.72		0.36	0.68	0.52	1.24	1.16	0.68		46	70	79	77	75	43		70	85	102	88	76	69		0.521739	0.214286	0.291139	0.142857	0.381818	0.604651
	0.24	0.28	0.2	0.24	0.2	0.28		0.28	0.6	0.4	1.08	0.6	0.64		0.56	0.88	0.6	1.32	0.8	1.08		92	67	72	68	69	45		118	87	83	80	100	69		0.282609	0.298507	0.152778	0.176471	0.449275	0.533333
	0.24	0.36	0.28	0.2	0.28			0.32	0.6	0.56	0.84	0.52			0.56	0.96	0.84	1.04	0.8			70	55	68	65	55			98	72	96	87	97			0.4	0.309091	0.411765	0.338462	0.293333
	0.16	0.2	0.24	0.2	0.24			0.32	0.4	0.8	0.28	1.04			0.48	0.6	1.04	0.48	1.28			72	74	61	58	60			95	92	79	74	85			0.319444	0.243243	0.295082	0.275862	0.416667
	0.24	0.16		0.16	0.32			0.36	0.52		0.76	0.88			0.6	0.68		0.92	1.2			56	51		67	60			98	68		78	90			0.75	0.333333		0.164179	0.5
	0.16	0.16			0.32			0.24	0.56			0.88			0.4	0.72			1.2			79	56			49			105	77			98			0.329114	0.375			0.75
	0.16	0.24						0.64	0.4						0.88	0.64						64	60						79	80						0.234375	0.533333
	0.2	0.2						0.4	0.48						0.6	0.68						73	62						111	94						0.520548	0.516129

## Sheet: lifespan
5-week-old flies
Psn-UAS-OE	Psn-UAS-OE+E	Psn-OE	Psn-OE+E	Psn-UAS-RNAi	Psn-UAS-RNAi+E	Psn-RNAi	Psn-RNAi+E	Mhc-Gal4
36	36	40	52	36	36	40	42	38
36	36	52	52	36	36	40	42	38
36	36	54	54	36	36	40	44	38
36	36	54	54	36	36	40	44	38
36	36	62	56	36	36	40	44	38
36	36	62	56	36	36	42	46	38
38	38	62	62	36	36	42	46	40
38	38	62	62	38	36	44	46	40
38	38	66	62	38	36	44	48	42
38	38	66	62	38	38	46	48	42
38	38	66	62	38	38	46	48	42
38	38	66	66	38	38	48	48	42
38	40	66	66	38	38	48	48	44
38	40	66	66	38	38	50	50	44
38	42	68	68	38	38	50	50	46
38	42	68	68	40	40	50	50	46
38	42	68	68	40	40	50	50	46
38	44	68	68	40	40	50	50	46
38	44	68	68	40	42	50	50	46
40	44	68	68	40	42	52	52	46
40	44	68	70	40	42	52	52	46
40	44	68	72	42	42	52	52	46
40	44	68	72	42	44	52	52	46
40	44	68	72	42	44	52	54	46
40	44	70	72	42	44	52	54	48
40	44	70	72	42	44	52	54	48
40	46	70	74	42	46	52	54	48
40	46	70	74	42	48	52	54	48
40	46	70	74	44	48	52	56	48
42	46	70	74	44	50	52	56	48
42	46	70	74	44	50	52	56	48
42	46	70	76	44	52	54	56	48
42	46	70	76	44	52	54	56	50
42	46	70	76	46	52	54	56	50
42	48	70	76	46	52	54	56	50
42	48	70	76	48	52	54	58	50
44	48	72	76	48	54	54	58	50
44	50	72	76	50	54	54	58	50
44	50	72	76	50	54	56	60	50
44	50	72	76	50	54	56	60	50
44	52	72	76	52	54	56	60	50
44	52	72	78	52	54	56	60	50
44	54	72	78	52	54	56	60	50
44	54	74	78	52	54	56	60	50
44	54	74	80	52	54	58	62	50
44	54	74	80	52	54	58	62	50
44	54	74	80	52	56	58	62	52
44	56	74	80	52	56	58	62	52
44	56	74	80	52	56	58	64	52
44	56	74	80	52	56	60	64	52
44	58	74	80	54	56	60	64	52
44	58	74	80	54	58	60	64	52
46	58	74	80	54	58	60	64	52
46	60	76	80	54	58	60	64	52
46	60	76	82	56	58	62	66	52
46	60	76	82	56	58	62	66	52
46	62	76	82	56	58	62	68	52
46	62	76	82	56	60	62	68	52
48	62	76	82	58	60	62	68	52
48	64	76	82	58	60	64	68	52
48	64	76	82	58	60	64	70	54
48	64	76	82	58	60	64	70	54
48	64	76	82	60	62	64	70	54
48	64	78	82	60	62	66	70	54
50	64	78	84	60	62	66	70	56
50	64	80	84	60	62	66	72	56
50	64	82	84	60	62	66	72	56
50	66	82	84	60	62	66	72	56
50	66	82	84	62	62	66	72	56
50	66	82	84	62	62	66	72	58
52	66	82	84	62	64	66	72	58
52	66	82	84	62	64	66	74	58
54	68	82	84	62	64	66	74	58
54	68	82	84	62	64	68	72	58
56	68	82	84	62	64	68	74	60
56	68	82	84	64	64	70	74	60
58	68	82	84	64	64	70	74	60
60	70	82	84	64	64	70	76	60
60	70	82	84	66	66	70	76	60
62	70	84	84	66	66	72	76	62
64	72	84	84	66	66	72	76	62
64	72	84	84	66	66	72	76	62
64	72	84	84	66	66	72	76	62
64	72	84	86	66	66	72	76	62
66	74	84	86	68	66	72	76	62
66	74	84	88	68	66	72	76	62
68	74	84	88	68	66	72	76	62
68	74	84	90	68	66	72	76	62
70	76	84	90	68	68	72	76	62
70	76	86	92	68	68	72	78	64
72	76	86	92	70	68	72	78	64
74	76	86	92	70	68	72	78	64
76	76	88	92	70	68	72	78	64
76	78	88	94	70	68	72	78	66
78	78	90	94	70	68	74	82	66
78	78	90	94	70	68	74	82	66
80	78	92	94	70	68	74	84	68
80	78	92	98	70	68	76	84	68
80	80	100	100	70	68	76	84	68
80	80	102	104	70	68	76	84	68
